# Supplementary material for: Transcriptomic and Metabolic Analyses Reveal the Mechanism of Ethylene Production in Stony Hard Peach Fruit during Cold Storage
Source: Int J Mol Sci. 2021 Oct 20;22(21):11308. doi: 10.3390/ijms222111308 (PMC8583708; doi:10.3390/ijms222111308)
Supplement: Supplementary file 1 [file ijms-22-11308-s001.zip]

Archive with 8 entries (7 files):
- Figure S and Table S.pdf
- Figure.S/
- Figure.S/Figure S1.jpg
- Figure.S/Figure S2.jpg
- Figure.S/Figure S3.jpg
- Figure.S/Figure S4.jpg
- Figure.S/Figure S5.jpg
- Figure.S/Figure S6.jpg
